# Supplementary material for: Design and Fabrication of Low-Temperature 3D-Printed Bioactive Polyurethane/MnO2 Scaffolds for Bone Repair
Source: Polymers (Basel). 2025 Nov 22;17(23):3101. doi: 10.3390/polym17233101 (PMC12694104; doi:10.3390/polym17233101)
Supplement: Supplementary file 1 [file polymers-17-03101-s001.zip]

Archive with 1 entries (1 files):
- polymers-3971720-supplementary.pdf
